# Supplementary material for: Impact of Whole-Genome and Tandem Duplications in the Expansion and Functional Diversification of the F-Box Family in Legumes (Fabaceae)
Source: PLoS One. 2013 Feb 4;8(2):e55127. doi: 10.1371/journal.pone.0055127 (PMC3563651; doi:10.1371/journal.pone.0055127)
Supplement: Table S1 — Tandemly repeated FBX genes transcribed in at least one tissue of M. truncatula and G. max . For G. max we included all tandemly-repeated FBX genes reported as transcribed by the authors who generated the data [30], [31]. For M. truncatula we included all the tamdem FBX genes with normalized transcription greater than 10.0 [39]. Due to the incomplete coverage of the M. truncatula microarray platform, not all the tamdemly-repeated FBX genes were interrogated for this species. (XLS) [file pone.0055127.s003.xls]

## Sheet: Sheet1
TISSUE/SAMPLE	REFERENCE	TANDEM_F-BOX_GENES
seed_10DAF	Severin et al., 2010	Glyma08g27850; Glyma09g26270; Glyma10g31240; Glyma08g27950; Glyma07g07780; Glyma13g33760; Glyma07g07790; Glyma08g20850; Glyma10g43270; Glyma08g46300; Glyma18g51000; Glyma08g20860; Glyma16g06890; Glyma08g46320; Glyma18g51020; Glyma10g31260;
seed_35DAF	Severin et al., 2010	Glyma10g43270; Glyma08g27930; Glyma08g27850; Glyma08g46300; Glyma09g26270; Glyma18g51000; Glyma08g27950; Glyma08g20860; Glyma18g51020; Glyma07g07790; Glyma10g31260;
one_cm_pod	Severin et al., 2010	Glyma10g43270; Glyma08g27850; Glyma08g46300; Glyma09g26270; Glyma18g51000; Glyma10g31240; Glyma08g27950; Glyma08g20860; Glyma07g07780; Glyma04g04440; Glyma16g06890; Glyma10g36430; Glyma18g51020; Glyma07g07790; Glyma10g31260;
seed_14DAF	Severin et al., 2010	Glyma08g27930; Glyma08g27850; Glyma09g26270; Glyma10g31240; Glyma08g27950; Glyma07g07800; Glyma07g07780; Glyma13g33760; Glyma07g07790; Glyma10g43270; Glyma08g46300; Glyma18g51000; Glyma08g20860; Glyma16g06890; Glyma18g51020; Glyma08g46320; Glyma10g31260;
seed_25DAF	Severin et al., 2010	Glyma10g43270; Glyma08g27850; Glyma09g26270; Glyma18g51000; Glyma10g31240; Glyma08g27950; Glyma07g07800; Glyma08g20860; Glyma07g07780; Glyma13g33760; Glyma16g06890; Glyma18g51020; Glyma10g31260;
seed_42DAF	Severin et al., 2010	Glyma10g43270; Glyma08g27930; Glyma08g27850; Glyma08g46300; Glyma09g26270; Glyma18g51000; Glyma08g27950; Glyma08g20860; Glyma18g51020; Glyma07g07790; Glyma10g31260;
flower	Severin et al., 2010	Glyma08g27930; Glyma08g27850; Glyma03g39330; Glyma09g26270; Glyma10g31240; Glyma08g27950; Glyma07g07780; Glyma13g33760; Glyma04g04440; Glyma07g07790; Glyma10g43270; Glyma08g46300; Glyma18g51000; Glyma08g20860; Glyma17g02920; Glyma16g06890; Glyma10g36430; Glyma18g51020; Glyma10g31260;
nodule	Severin et al., 2010	Glyma10g43270; Glyma08g27850; Glyma09g26270; Glyma18g51000; Glyma10g31240; Glyma08g27950; Glyma08g27820; Glyma08g20860; Glyma07g07780; Glyma18g50990; Glyma03g39340; Glyma18g51020; Glyma07g07790; Glyma10g31260;
seed_21DAF	Severin et al., 2010	Glyma10g43270; Glyma08g27850; Glyma08g46300; Glyma09g26270; Glyma18g51000; Glyma08g27950; Glyma08g20860; Glyma07g07780; Glyma13g33760; Glyma18g51020; Glyma07g07790; Glyma08g46320; Glyma10g31260;
young_leaf	Severin et al., 2010	Glyma08g27930; Glyma08g27850; Glyma09g26270; Glyma10g31240; Glyma08g27950; Glyma07g07780; Glyma13g33760; Glyma04g04440; Glyma07g07790; Glyma10g43270; Glyma08g46300; Glyma18g51000; Glyma08g20860; Glyma16g06890; Glyma10g36430; Glyma18g51020; Glyma10g31260;
pod_shell_10DAF	Severin et al., 2010	Glyma10g43270; Glyma08g27930; Glyma08g27850; Glyma08g46300; Glyma09g26270; Glyma18g51000; Glyma10g31240; Glyma08g27950; Glyma08g20860; Glyma07g07780; Glyma16g06890; Glyma18g51020; Glyma10g31260;
root	Severin et al., 2010	Glyma10g43270; Glyma08g27850; Glyma08g46300; Glyma03g39330; Glyma09g26270; Glyma18g51000; Glyma10g31240; Glyma08g27950; Glyma08g20860; Glyma07g07780; Glyma16g06880; Glyma03g39340; Glyma04g04440; Glyma16g06890; Glyma18g51020; Glyma10g31260;
seed_28DAF	Severin et al., 2010	Glyma08g27850; Glyma08g46300; Glyma09g26270; Glyma18g51000; Glyma08g27950; Glyma08g20860; Glyma18g51020; Glyma10g31260;
pod_shell_14DAF	Severin et al., 2010	Glyma10g43270; Glyma08g27850; Glyma08g46300; Glyma09g26270; Glyma18g51000; Glyma10g31240; Glyma08g27950; Glyma08g20860; Glyma07g07780; Glyma17g02920; Glyma16g06890; Glyma18g51020; Glyma07g07790; Glyma10g31260;
48HA1_Scrip_Root	Libault et al., 2010	Glyma08g27930; Glyma08g27850; Glyma03g39330; Glyma09g26270; Glyma10g36470; Glyma10g31240; Glyma08g27950; Glyma07g07780; Glyma04g04440; Glyma07g07790; Glyma10g43270; Glyma08g46300; Glyma18g51000; Glyma08g20860; Glyma16g06890; Glyma10g36430; Glyma18g51020; Glyma10g31260;
Leaves_Stacey	Libault et al., 2010	Glyma08g27850; Glyma03g39330; Glyma09g26270; Glyma10g36470; Glyma10g31240; Glyma08g27950; Glyma07g07780; Glyma04g04440; Glyma07g07790; Glyma08g20850; Glyma10g43270; Glyma18g36390; Glyma08g46300; Glyma18g51000; Glyma08g20860; Glyma16g06890; Glyma10g36430; Glyma18g51020; Glyma10g31260;
24HA1_IN_RH	Libault et al., 2010	Glyma08g27850; Glyma03g39330; Glyma09g26270; Glyma10g31240; Glyma08g27950; Glyma07g07780; Glyma04g04440; Glyma07g07790; Glyma08g20850; Glyma10g43270; Glyma08g46300; Glyma18g51000; Glyma08g20860; Glyma16g06880; Glyma17g02920; Glyma16g06890; Glyma10g36430; Glyma18g51020; Glyma10g31260;
48HA1_UN_RH	Libault et al., 2010	Glyma08g27930; Glyma08g27850; Glyma18g51030; Glyma03g39330; Glyma09g26270; Glyma04g04430; Glyma10g31240; Glyma08g27950; Glyma07g07780; Glyma04g04440; Glyma07g07790; Glyma10g43270; Glyma08g46300; Glyma18g51000; Glyma08g20860; Glyma16g06880; Glyma16g06890; Glyma10g36430; Glyma18g51020; Glyma10g31260;
Flower_Stacey	Libault et al., 2010	Glyma08g27930; Glyma08g27850; Glyma03g39330; Glyma09g26270; Glyma10g31240; Glyma08g27950; Glyma07g07780; Glyma04g04440; Glyma07g07790; Glyma08g20850; Glyma10g43270; Glyma08g46300; Glyma18g51000; Glyma08g20860; Glyma17g02920; Glyma16g06890; Glyma10g36430; Glyma18g51020; Glyma10g31260;
Nodule_Stacey	Libault et al., 2010	Glyma08g27930; Glyma08g27850; Glyma09g26270; Glyma10g31240; Glyma08g27950; Glyma07g07780; Glyma04g04440; Glyma07g07790; Glyma08g20850; Glyma10g43270; Glyma08g46300; Glyma08g27820; Glyma18g51000; Glyma08g20860; Glyma18g50990; Glyma16g06890; Glyma10g36430; Glyma18g51020; Glyma10g31260;
12HA1_UN_RH	Libault et al., 2010	Glyma08g27850; Glyma03g39330; Glyma09g26270; Glyma10g31240; Glyma08g27950; Glyma16g32770; Glyma07g07780; Glyma04g04440; Glyma07g07790; Glyma18g36390; Glyma10g43270; Glyma13g33790; Glyma08g46300; Glyma18g51000; Glyma08g20860; Glyma16g06880; Glyma16g06890; Glyma18g51020; Glyma10g31260;
Root_Tip_Stacey	Libault et al., 2010	Glyma08g27930; Glyma08g27850; Glyma09g26270; Glyma10g31240; Glyma08g27950; Glyma07g07780; Glyma07g07790; Glyma10g43270; Glyma08g46300; Glyma18g51000; Glyma08g20860; Glyma16g06880; Glyma18g50990; Glyma16g06890; Glyma10g36430; Glyma18g51020; Glyma10g31260;
Apical_Meristem_Stacey	Libault et al., 2010	Glyma16g32750; Glyma08g27930; Glyma08g27850; Glyma09g26270; Glyma10g31240; Glyma08g27950; Glyma07g07780; Glyma13g33760; Glyma04g04440; Glyma07g07790; Glyma08g20850; Glyma10g43270; Glyma08g46300; Glyma18g51000; Glyma18g36200; Glyma08g20860; Glyma16g06890; Glyma10g36430; Glyma18g51020; Glyma10g31260;
12HA1_IN_RH	Libault et al., 2010	Glyma08g27850; Glyma03g39330; Glyma09g26270; Glyma10g31240; Glyma08g27950; Glyma07g07780; Glyma04g04440; Glyma07g07790; Glyma08g20850; Glyma10g43270; Glyma08g46300; Glyma18g51000; Glyma08g20860; Glyma17g02920; Glyma16g06890; Glyma10g36430; Glyma18g51020; Glyma10g31260;
24HA1_UN_RH	Libault et al., 2010	Glyma08g27850; Glyma18g51030; Glyma03g39330; Glyma09g26270; Glyma10g31240; Glyma08g27950; Glyma07g07780; Glyma04g04440; Glyma07g07790; Glyma08g20850; Glyma10g43270; Glyma08g46300; Glyma18g51000; Glyma08g20860; Glyma16g06880; Glyma03g39340; Glyma16g06890; Glyma10g36430; Glyma18g51020; Glyma10g31260;
Root_Stacey	Libault et al., 2010	Glyma08g27930; Glyma08g27850; Glyma03g39330; Glyma09g26270; Glyma10g31240; Glyma08g27950; Glyma07g07780; Glyma07g07790; Glyma10g43270; Glyma08g46300; Glyma18g51000; Glyma08g27820; Glyma08g20860; Glyma18g50990; Glyma16g06880; Glyma17g02920; Glyma16g06890; Glyma10g36430; Glyma18g51020; Glyma10g31260;
Green_Pods_Stacey	Libault et al., 2010	Glyma08g27850; Glyma09g26270; Glyma10g36470; Glyma10g31240; Glyma08g27950; Glyma07g07780; Glyma04g04440; Glyma07g07790; Glyma08g20850; Glyma09g26240; Glyma10g43270; Glyma08g46300; Glyma18g51000; Glyma08g20860; Glyma16g06890; Glyma10g36430; Glyma18g51020; Glyma10g31260;
48HA1_IN_RH	Libault et al., 2010	Glyma16g32750; Glyma08g27850; Glyma03g39330; Glyma09g26270; Glyma10g31240; Glyma08g27950; Glyma07g07780; Glyma13g33770; Glyma04g04440; Glyma07g07790; Glyma10g43270; Glyma08g46300; Glyma18g51000; Glyma08g27820; Glyma08g20860; Glyma18g50990; Glyma16g06880; Glyma16g06890; Glyma10g36430; Glyma18g51020; Glyma10g31260;
seed_36dap	Benedito et al., 2008	Medtr7g032170; Medtr2g091950; Medtr3g104480; Medtr4g134000; Medtr1g143190; Medtr3g105560; Medtr3g105580; Medtr8g122410; Medtr7g075940; Medtr5g105340; Medtr7g026630; Medtr3g044140; Medtr5g105510; Medtr3g029210; Medtr3g026270; Medtr8g074760; Medtr2g026600; Medtr1g092900; Medtr8g088900; Medtr3g029380; Medtr2g026710; Medtr7g083380; Medtr8g088880; Medtr6g013790; Medtr2g077430; Medtr3g104440; Medtr6g03…
seed_12dap	Benedito et al., 2008	Medtr5g081600; Medtr7g116940; Medtr2g091950; Medtr3g104480; Medtr4g134000; Medtr1g143190; Medtr3g105560; Medtr3g105580; Medtr8g122410; Medtr7g075940; Medtr5g105340; Medtr7g026630; Medtr3g044140; Medtr5g105510; Medtr3g029210; Medtr3g026270; Medtr8g074760; Medtr1g092900; Medtr8g088900; Medtr7g068100; Medtr3g029380; Medtr2g026710; Medtr7g117040; Medtr8g088880; Medtr6g013790; Medtr2g077430; Medtr3g10…
nod_14dpi	Benedito et al., 2008	Medtr5g105340; Medtr3g044140; Medtr5g105510; Medtr3g029210; Medtr3g026270; Medtr8g074760; Medtr1g092900; Medtr8g088900; Medtr3g029380; Medtr2g026710; Medtr8g088880; Medtr6g013790; Medtr2g077430; Medtr6g036120; Medtr3g029360; Medtr8g122440; Medtr2g026590; Medtr2g026560; Medtr7g083740; Medtr7g106640; Medtr2g077470; Medtr2g011000; Medtr1g092930; Medtr7g068230; Medtr3g028820; Medtr8g015740; Medtr4g02…
petiole	Benedito et al., 2008	Medtr3g044140; Medtr5g105510; Medtr3g029210; Medtr3g026270; Medtr8g074760; Medtr1g092900; Medtr8g088900; Medtr3g029380; Medtr2g026710; Medtr8g088880; Medtr6g013790; Medtr2g077430; Medtr6g036120; Medtr3g029360; Medtr8g122440; Medtr2g026590; Medtr2g026560; Medtr7g083740; Medtr7g106640; Medtr2g077470; Medtr2g011000; Medtr1g092930; Medtr8g093340; Medtr3g028820; Medtr8g015740; Medtr3g028730; Medtr7g10…
leaf	Benedito et al., 2008	Medtr7g117020; Medtr8g122410; Medtr7g075940; Medtr5g105340; Medtr7g026630; Medtr3g044140; Medtr5g105510; Medtr3g029210; Medtr3g026270; Medtr8g074760; Medtr1g092900; Medtr8g088900; Medtr3g029380; Medtr2g026710; Medtr8g088880; Medtr6g013790; Medtr2g077430; Medtr6g036120; Medtr3g029360; Medtr8g122440; Medtr2g026590; Medtr7g083740; Medtr7g106640; Medtr2g077470; Medtr2g011000; Medtr1g092930; Medtr8g09…
nod_16dpi_no3	Benedito et al., 2008	Medtr3g105580; Medtr7g084570; Medtr8g122410; Medtr7g075940; Medtr5g105340; Medtr7g026630; Medtr5g105510; Medtr3g029210; Medtr3g026270; Medtr8g074760; Medtr1g092900; Medtr8g088900; Medtr3g029380; Medtr2g026710; Medtr8g088880; Medtr6g013790; Medtr2g077430; Medtr6g036120; Medtr3g029360; Medtr8g122440; Medtr2g026590; Medtr2g026560; Medtr7g083740; Medtr7g106640; Medtr2g077470; Medtr2g011000; Medtr1g09…
nod_10dpi	Benedito et al., 2008	Medtr7g075940; Medtr5g105340; Medtr7g026630; Medtr3g044140; Medtr5g105510; Medtr3g029210; Medtr3g026270; Medtr8g074760; Medtr1g092900; Medtr8g088900; Medtr3g029380; Medtr2g026710; Medtr8g088880; Medtr6g013790; Medtr2g077430; Medtr6g036120; Medtr3g029360; Medtr8g122440; Medtr2g026590; Medtr2g026560; Medtr7g083740; Medtr7g106640; Medtr2g077470; Medtr2g011000; Medtr1g092930; Medtr7g068230; Medtr3g02…
root	Benedito et al., 2008	Medtr8g088900; Medtr3g029380; Medtr2g026710; Medtr8g088880; Medtr6g013790; Medtr2g077430; Medtr3g029360; Medtr8g122440; Medtr2g026590; Medtr2g026560; Medtr7g083740; Medtr7g106640; Medtr2g077470; Medtr2g011000; Medtr1g092930; Medtr8g044370; Medtr3g028820; Medtr8g015740; Medtr3g028730; Medtr7g106750; Medtr1g092890; Medtr7g138360; Medtr8g015780; Medtr3g040840; Medtr2g122960; Medtr2g030060; Medtr4g02…
seed_10dap	Benedito et al., 2008	Medtr7g116940; Medtr2g091950; Medtr3g104480; Medtr4g134000; Medtr1g143190; Medtr3g105560; Medtr3g105580; Medtr7g117020; Medtr8g122410; Medtr7g075940; Medtr5g105340; Medtr7g026630; Medtr3g044140; Medtr5g105510; Medtr3g029210; Medtr3g026270; Medtr8g074760; Medtr1g092900; Medtr8g088900; Medtr7g068100; Medtr3g029380; Medtr2g026710; Medtr8g088880; Medtr6g013790; Medtr2g077430; Medtr3g104440; Medtr6g03…
stem	Benedito et al., 2008	Medtr3g029210; Medtr3g026270; Medtr1g092900; Medtr8g088900; Medtr3g029380; Medtr2g026710; Medtr8g088880; Medtr6g013790; Medtr2g077430; Medtr6g036120; Medtr3g029360; Medtr8g122440; Medtr2g026590; Medtr2g026560; Medtr7g083740; Medtr7g106640; Medtr2g077470; Medtr2g011000; Medtr1g092930; Medtr8g044370; Medtr3g028820; Medtr8g015740; Medtr3g028730; Medtr7g106750; Medtr1g092890; Medtr7g138360; Medtr4g02…
seed_20dap	Benedito et al., 2008	Medtr3g104480; Medtr4g134000; Medtr1g143190; Medtr3g105560; Medtr3g105580; Medtr7g117020; Medtr8g122410; Medtr7g075940; Medtr5g105340; Medtr7g026630; Medtr3g044140; Medtr5g105510; Medtr3g029210; Medtr3g026270; Medtr8g074760; Medtr1g092900; Medtr8g088900; Medtr7g068100; Medtr3g029380; Medtr2g026710; Medtr8g088880; Medtr6g013790; Medtr2g077430; Medtr3g104440; Medtr6g036120; Medtr3g029360; Medtr8g12…
pod	Benedito et al., 2008	Medtr1g143190; Medtr3g105560; Medtr3g105580; Medtr8g122410; Medtr7g075940; Medtr5g105340; Medtr3g044140; Medtr5g105510; Medtr3g029210; Medtr3g026270; Medtr8g074760; Medtr1g092900; Medtr8g088900; Medtr3g029380; Medtr2g026710; Medtr8g088880; Medtr6g013790; Medtr2g077430; Medtr3g104440; Medtr6g036120; Medtr3g029360; Medtr8g122440; Medtr2g026590; Medtr2g026560; Medtr7g083740; Medtr7g106640; Medtr2g07…
rt_denod_28dpi	Benedito et al., 2008	Medtr3g029210; Medtr3g026270; Medtr8g074760; Medtr1g092900; Medtr8g088900; Medtr3g029380; Medtr2g026710; Medtr7g117040; Medtr8g088880; Medtr6g013790; Medtr2g077430; Medtr3g029360; Medtr8g122440; Medtr2g026590; Medtr2g026560; Medtr7g083740; Medtr7g106640; Medtr2g077470; Medtr2g011000; Medtr1g092930; Medtr8g044370; Medtr3g028820; Medtr8g015740; Medtr3g028730; Medtr7g106750; Medtr1g092890; Medtr7g13…
rt_0dpi	Benedito et al., 2008	Medtr1g143190; Medtr3g105560; Medtr3g105580; Medtr8g122410; Medtr7g075940; Medtr5g105340; Medtr3g044140; Medtr5g105510; Medtr3g029210; Medtr3g026270; Medtr8g074760; Medtr1g092900; Medtr8g088900; Medtr3g029380; Medtr2g026710; Medtr7g117040; Medtr8g088880; Medtr6g013790; Medtr2g077430; Medtr3g104440; Medtr6g036120; Medtr3g029360; Medtr8g122440; Medtr2g026590; Medtr2g026560; Medtr7g083740; Medtr7g10…
nod_4dpi	Benedito et al., 2008	Medtr8g088900; Medtr3g029380; Medtr2g026710; Medtr8g088880; Medtr6g013790; Medtr2g077430; Medtr3g029360; Medtr8g122440; Medtr2g026590; Medtr2g026560; Medtr7g083740; Medtr7g106640; Medtr2g077470; Medtr2g011000; Medtr1g092930; Medtr3g028820; Medtr8g015740; Medtr3g028730; Medtr7g106750; Medtr1g092890; Medtr7g138360; Medtr4g024260; Medtr8g015780; Medtr3g040840; Medtr2g122960; Medtr2g030060; Medtr4g02…
seed_16dap	Benedito et al., 2008	Medtr3g104480; Medtr4g134000; Medtr1g143190; Medtr3g105560; Medtr3g105580; Medtr7g117020; Medtr8g122410; Medtr7g075940; Medtr5g105340; Medtr7g026630; Medtr3g044140; Medtr5g105510; Medtr3g029210; Medtr3g026270; Medtr8g074760; Medtr1g092900; Medtr8g088900; Medtr3g029380; Medtr2g026710; Medtr8g088880; Medtr6g013790; Medtr2g077430; Medtr6g036120; Medtr3g029360; Medtr8g122440; Medtr2g026590; Medtr2g02…
vegbud	Benedito et al., 2008	Medtr5g105510; Medtr3g029210; Medtr3g026270; Medtr8g074760; Medtr1g092900; Medtr8g088900; Medtr3g029380; Medtr2g026710; Medtr8g088880; Medtr6g013790; Medtr2g077430; Medtr6g036120; Medtr3g029360; Medtr8g122440; Medtr2g026590; Medtr2g026560; Medtr7g083740; Medtr7g106640; Medtr2g077470; Medtr2g011000; Medtr1g092930; Medtr8g093340; Medtr8g044370; Medtr3g028820; Medtr8g015740; Medtr3g028730; Medtr7g10…
nod_28dpi	Benedito et al., 2008	Medtr3g105560; Medtr3g105580; Medtr8g122410; Medtr7g075940; Medtr5g105340; Medtr7g026630; Medtr3g044140; Medtr5g105510; Medtr3g029210; Medtr3g026270; Medtr1g092900; Medtr8g088900; Medtr5g103400; Medtr3g029380; Medtr2g026710; Medtr7g117040; Medtr8g088880; Medtr6g013790; Medtr2g077430; Medtr3g104440; Medtr6g036120; Medtr3g029360; Medtr4g024350; Medtr8g122440; Medtr2g026590; Medtr2g026560; Medtr7g08…
seed_24dap	Benedito et al., 2008	Medtr4g134000; Medtr1g143190; Medtr3g105560; Medtr3g105580; Medtr7g117020; Medtr8g122410; Medtr7g075940; Medtr5g105340; Medtr7g026630; Medtr3g044140; Medtr5g105510; Medtr3g029210; Medtr3g026270; Medtr8g074760; Medtr1g092900; Medtr8g088900; Medtr3g029380; Medtr2g026710; Medtr8g088880; Medtr6g013790; Medtr2g077430; Medtr6g036120; Medtr3g029360; Medtr8g122440; Medtr2g026590; Medtr2g026560; Medtr7g08…
flower	Benedito et al., 2008	Medtr7g075940; Medtr5g105340; Medtr3g044140; Medtr5g105510; Medtr3g029210; Medtr3g026270; Medtr8g074760; Medtr1g092900; Medtr8g088900; Medtr3g029380; Medtr2g026710; Medtr7g117040; Medtr8g088880; Medtr6g013790; Medtr2g077430; Medtr6g036120; Medtr3g029360; Medtr8g122440; Medtr2g026590; Medtr2g026560; Medtr7g083740; Medtr7g106640; Medtr2g077470; Medtr2g011000; Medtr1g092930; Medtr8g044370; Medtr3g02…
